# Supplementary material for: The Fusion of CLEC12A and MIR223HG Arises from a trans-Splicing Event in Normal and Transformed Human Cells
Source: Int J Mol Sci. 2021 Nov 10;22(22):12178. doi: 10.3390/ijms222212178 (PMC8625150; doi:10.3390/ijms222212178)
Supplement: Supplementary file 1 [file ijms-22-12178-s001.zip]

Archive with 1 entries (1 files):
- ijms-1414506-supplementary.pdf
